# Supplementary material for: Effect of Pulsed Electric Fields and Osmotic Dehydration on the Quality of Modified-Atmosphere-Packaged Fresh-Cut and Fried Potatoes
Source: Foods. 2025 Jan 27;14(3):420. doi: 10.3390/foods14030420 (PMC11816707; doi:10.3390/foods14030420)
Supplement: Supplementary file 1 [file foods-14-00420-s001.zip]

Archive with 1 entries (1 files):
- foods-3412006-supplementary.pdf
